# Supplementary material for: Clinical Indicators Distinguishing Pulmonary Tuberculosis from Community-Acquired Pneumonia in Older Adults: A Prospective Multicenter Study
Source: Pathogens. 2025 Dec 25;15(1):33. doi: 10.3390/pathogens15010033 (PMC12845188; doi:10.3390/pathogens15010033)
Supplement: Supplementary file 1 [file pathogens-15-00033-s001.zip]

Archive with 1 entries (1 files):
- pathogens-4056297-supplementary.pdf
